# Supplementary material for: A next generation sequencing-based method to study the intra-host genetic diversity of norovirus in patients with acute and chronic infection
Source: BMC Genomics. 2016 Jul 1;17:480. doi: 10.1186/s12864-016-2831-y (PMC4929757; doi:10.1186/s12864-016-2831-y)
Supplement: Additional file 3: — NoV SNV calling results. This file lists all synonymous and non-synonymous NoV SNVs detected by FreeBayes in samples SP1, SP2, and a subset of sequences from SP1 that produced an average NoV coverage similar to thatobserved in SP2. (XLSX 38 kb) [file 12864_2016_2831_MOESM3_ESM.xlsx]

## Sheet: caption
Supplementary data 2: NoV SNV calling
For NoV SNV calling, the sorted BAM files of samples SP1 and SP2 were analyzed with FreeBayes using the following parameters: -K (report all alleles passing filters) , --haplotype_length =1 (call haplotypes as 1nt long), –m or mapping quality =10 (chance that the read truly originated elsewhere of 1 in 10), –q or base quality =20 (chance of a wrong base call of 1 in 100), –F or alternate fraction…

## Sheet: SP1,F0.02,C5
Sample	ORF	GENE	Domain	Nucleotide position	Reference nucleotide	Alternate nucleotide	Reference codon	Reference aminoacid	Aminoacid position	Alternate codon	Alternate aminoacid	SNV type	Frequency	Alternate count	Read depth
SP1	1	p37		135	C	T	CCC	P	48	TCC	S	NS	0.0235969	37	1568
SP1	1	p37		203	C	T	CCC	P	70	CCT	P	S	0.0973451	22	226
SP1	1	p37		206	C	T	CCC	P	71	CCT	P	S	0.177143	31	175
SP1	1	p37		269	G	A	TTG	L	92	TTA	L	S	0.0251572	8	318
SP1	1	p37		356	T	C	GCT	A	121	GCC	A	S	0.0240793	17	706
SP1	1	p37		464	T	C	GCT	A	157	GCC	A	S	0.0381166	51	1338
SP1	1	p37		474	T	C	TTC	F	161	CTC	L	NS	0.0583554	88	1508
SP1	1	p37		890	C	T	TCC	S	299	TCT	S	S	0.258017	177	686
SP1	1	NTPase		1346	A	G	AAA	K	451	AAG	K	S	0.0506397	95	1876
SP1	1	NTPase		1514	A	G	GAA	E	507	GAG	E	S	0.0862483	323	3745
SP1	1	p20		2188	G	A	AGG	R	732	AAG	K	NS	0.0480905	34	707
SP1	1	p20		2242	T	C	ATC	I	750	ACC	T	NS	0.0220386	16	726
SP1	1	p20		2303	C	T	GGC	G	770	GGT	G	S	0.0246914	26	1053
SP1	1	p20		2335	G	A	AGC	S	781	AAC	N	NS	0.0227273	30	1320
SP1	1	p20		2402	G	A	AGG	R	803	AGA	R	S	0.200447	269	1342
SP1	1	p20		2420	T	C	GTT	V	809	GTC	V	S	0.0326531	48	1470
SP1	1	p20		2529	A	G	AAC	N	846	GAC	D	NS	0.212909	696	3269
SP1	1	VPg		2765	C	T	GAC	D	924	GAT	D	S	0.0262705	61	2322
SP1	1	3CLPro		3416	T	C	GGT	G	1141	GGC	G	S	0.0246599	29	1176
SP1	1	3CLPro		3440	T	C	TGT	C	1149	TGC	C	S	0.0258303	28	1084
SP1	1	3CLPro		3452	C	T	TAC	Y	1153	TAT	Y	S	0.0227273	25	1100
SP1	1	3CLPro		3560	A	G	GAA	E	1189	GAG	E	S	0.0651421	94	1443
SP1	1	RdRp		3683	C	T	TAC	Y	1230	TAT	Y	S	0.107011	145	1355
SP1	1	RdRp		3710	C	T	GAC	D	1239	GAT	D	S	0.04769	64	1342
SP1	1	RdRp		3851	A	G	ACA	T	1286	ACG	T	S	0.32409	374	1154
SP1	1	RdRp		4220	C	T	AAC	N	1409	AAT	N	S	0.44168	284	643
SP1	1	RdRp		4235	T	C	GGT	G	1414	GGC	G	S	0.0268908	16	595
SP1	1	RdRp		4253	A	G	AAA	K	1420	AAG	K	S	0.419549	279	665
SP1	1	RdRp		4256	T	C	CAT	H	1421	CAC	H	S	0.105263	68	646
SP1	1	RdRp		4323	C	T	CTG	L	1444	TTG	L	S	0.0236128	20	847
SP1	1	RdRp		4463	G	A	GGG	G	1490	GGA	G	S	0.0353673	91	2573
SP1	1	RdRp		4917	A	G	ACA	T	1642	GCA	A	NS	0.0654762	22	336
SP1	1	RdRp		5000	A	G	CCA	P	1669	CCG	P	S	0.0584416	27	462
SP1	1	RdRp		5009	A	G	AGA	R	1672	AGG	R	S	0.033543	16	477
SP1	2	VP1	S	5580	C	T	AAC	N	169	AAT	N	S	0.0236424	64	2707
SP1	2	VP1	S	5706	C	T	GAC	D	211	GAT	D	S	0.0284453	58	2039
SP1	2	VP1	P2	5937	G	A	GGG	G	288	GGA	G	S	0.0474747	47	990
SP1	2	VP1	P2	6048	C	T	GAC	D	325	GAT	D	S	0.0584975	95	1624
SP1	2	VP1	P2	6193	G	A	GAC	D	374	AAC	N	NS	0.257116	551	2143
SP1	2	VP1	P2	6198	T	C	CTT	L	375	CTC	L	S	0.0545287	118	2164
SP1	2	VP1	P2	6222	T	C	TTT	F	383	TTC	F	S	0.0338555	67	1979
SP1	2	VP1	P2	6281	C	T	GCG	A	403	GTG	V	NS	0.378255	581	1536
SP1	2	VP1	P2	6289	T	A	TGT	C	406	AGT	S	NS	0.0387393	59	1523
SP1	2	VP1	P1_2	6450	C	T	CAC	H	459	CAT	H	S	0.0473435	90	1901
SP1	3	VP2		6803	T	C	AAT	N	37	AAC	N	S	0.0213068	60	2816
SP1	3	VP2		7137	C	T	CCT	P	149	TCT	S	NS	0.1	57	570
SP1	3	VP2		7141	T	C	ATC	I	150	ACC	T	NS	0.103387	58	561
SP1	3	VP2		7167	T	C	TCT	S	159	CCT	P	NS	0.378327	199	526
SP1	3	VP2		7172	C	T	TCC	S	160	TCT	S	S	0.0319549	17	532
SP1	3	VP2		7252	A	G	AAT	N	187	AGT	S	NS	0.21179	97	458
SP1	3	VP2		7349	G	A	TCG	S	219	TCA	S	S	0.0314465	15	477

## Sheet: SP2,F0.02,C5
Sample	ORF	GENE	Domain	Nucleotide position	Reference nucleotide	Alternate nucleotide	Reference codon	Reference aminoacid	Aminoacid position	Alternate codon	Alternate aminoacid	SNV type	Frequency	Alternate count	Read depth
SP2	1	p37		185	G	T	CTG	L	64	CTT	L	S	0.227273	5	22
SP2	1	p37		296	G	A	CCG	P	101	CCA	P	S	0.260274	19	73
SP2	1	p37		449	A	G	GTA	V	152	GTG	V	S	0.103896	16	154
SP2	1	p37		455	A	G	AAA	K	154	AAG	K	S	0.118012	19	161
SP2	1	p37		474	T	C	TTC	F	161	CTC	L	NS	0.046875	9	192
SP2	1	p37		479	C	T	GCC	A	162	GCT	A	S	0.0271739	5	184
SP2	1	p37		543	T	G	TCT	S	184	GCT	A	NS	0.263514	39	148
SP2	1	p37		608	C	T	TGC	C	205	TGT	C	S	0.0218978	6	274
SP2	1	p37		689	C	T	TTC	F	232	TTT	F	S	0.312749	157	502
SP2	1	p37		704	T	C	GAT	D	237	GAC	D	S	0.118304	53	448
SP2	1	p37		744	C	T	CTA	L	251	TTA	L	S	0.0201794	9	446
SP2	1	p37		797	G	A	AGG	R	268	AGA	R	S	0.25	32	128
SP2	1	p37		833	C	T	CTC	L	280	CTT	L	S	0.11	11	100
SP2	1	NTPase		1038	C	T	CTG	L	349	TTG	L	S	0.137931	12	87
SP2	1	NTPase		1065	A	G	ATT	I	358	GTT	V	NS	0.111111	13	117
SP2	1	NTPase		1070	A	G	GGA	G	359	GGG	G	S	0.0866142	11	127
SP2	1	NTPase		1130	G	A	GGG	G	379	GGA	G	S	0.391089	79	202
SP2	1	NTPase		1175	A	G	AAA	K	394	AAG	K	S	0.0245098	10	408
SP2	1	NTPase		1223	A	G	GTA	V	410	GTG	V	S	0.236776	94	397
SP2	1	NTPase		1322	G	A	GAG	E	443	GAA	E	S	0.153846	18	117
SP2	1	NTPase		1436	G	A	GAG	E	481	GAA	E	S	0.0917431	10	109
SP2	1	NTPase		1460	A	G	GTA	V	489	GTG	V	S	0.060241	10	166
SP2	1	NTPase		1487	A	G	GGA	G	498	GGG	G	S	0.216667	65	300
SP2	1	NTPase		1556	T	C	CGT	R	521	CGC	R	S	0.303688	140	461
SP2	1	NTPase		1607	G	A	GGG	G	538	GGA	G	S	0.0607477	13	214
SP2	1	NTPase		1721	G	A	GAG	E	576	GAA	E	S	0.0434783	11	253
SP2	1	NTPase		1730	A	G	GGA	G	579	GGG	G	S	0.0891473	23	258
SP2	1	NTPase		1745	C	T	AGC	S	584	AGT	S	S	0.0239044	6	251
SP2	1	NTPase		1763	C	A	ACC	T	590	ACA	T	S	0.293023	63	215
SP2	1	NTPase		1883	G	A	CCG	P	630	CCA	P	S	0.0743802	9	121
SP2	1	NTPase		1913	T	C	TTT	F	640	TTC	F	S	0.0757576	10	132
SP2	1	NTPase		1949	C	T	GCC	A	652	GCT	A	S	0.046729	5	107
SP2	1	p20		2114	C	T	CGC	R	707	CGT	R	S	0.046729	5	107
SP2	1	p20		2192	G	A	CAG	Q	733	CAA	Q	S	0.12	6	50
SP2	1	p20		2234	C	T	CTC	L	747	CTT	L	S	0.15	6	40
SP2	1	p20		2240	T	C	AAT	N	749	AAC	N	S	0.348837	15	43
SP2	1	p20		2303	C	T	GGC	G	770	GGT	G	S	0.297297	11	37
SP2	1	p20		2477	C	T	CGC	R	828	CGT	R	S	0.0413793	6	145
SP2	1	p20		2555	C	A	GAC	D	854	GAA	E	NS	0.241667	29	120
SP2	1	p20		2567	A	G	AAA	K	858	AAG	K	S	0.225352	16	71
SP2	1	VPg		2660	T	C	CAT	H	889	CAC	H	S	0.035461	5	141
SP2	1	VPg		2699	T	C	TAT	Y	902	TAC	Y	S	0.05625	9	160
SP2	1	VPg		2750	A	G	GAA	E	919	GAG	E	S	0.056338	8	142
SP2	1	VPg		2753	G	A	GAG	E	920	GAA	E	S	0.112676	16	142
SP2	1	VPg		2756	C	T	TAC	Y	921	TAT	Y	S	0.0555556	8	144
SP2	1	VPg		2987	T	C	AGT	S	998	AGC	S	S	0.173554	21	121
SP2	1	3CLPro		3401	A	G	AAA	K	1136	AAG	K	S	0.0933333	7	75
SP2	1	3CLPro		3515	T	C	ACT	T	1174	ACC	T	S	0.0724638	5	69
SP2	1	RdRp		3617	C	A	GCC	A	1208	GCA	A	S	0.115385	6	52
SP2	1	RdRp		3716	A	G	AGA	R	1241	AGG	R	S	0.0909091	6	66
SP2	1	RdRp		3735	T	C	TTG	L	1248	CTG	L	S	0.243243	18	74
SP2	1	RdRp		3755	C	T	GAC	D	1254	GAT	D	S	0.106796	11	103
SP2	1	RdRp		3782	G	A	AGG	R	1263	AGA	R	S	0.0879121	8	91
SP2	1	RdRp		3857	C	T	GAC	D	1288	GAT	D	S	0.0886076	7	79
SP2	1	RdRp		4097	C	A	ATC	I	1368	ATA	I	S	0.272727	9	33
SP2	1	RdRp		4323	C	T	CTG	L	1444	TTG	L	S	0.257576	17	66
SP2	1	RdRp		4406	T	C	CCT	P	1471	CCC	P	S	0.171875	22	128
SP2	1	RdRp		4439	G	A	TCG	S	1482	TCA	S	S	0.210884	62	294
SP2	1	RdRp		4490	T	C	TCT	S	1499	TCC	S	S	0.143564	58	404
SP2	1	RdRp		4526	C	T	TCC	S	1511	TCT	S	S	0.058011	21	362
SP2	1	RdRp		4760	T	A	GCT	A	1589	GCA	A	S	0.127273	14	110
SP2	2	VP1	S	5238	C	T	AAC	N	55	AAT	N	S	0.13253	11	83
SP2	2	VP1	S	5361	T	C	TAT	Y	96	TAC	Y	S	0.0833333	11	132
SP2	2	VP1	S	5364	T	C	AAT	N	97	AAC	N	S	0.119718	17	142
SP2	2	VP1	S	5496	C	T	TTC	F	141	TTT	F	S	0.0338028	12	355
SP2	2	VP1	S	5535	G	A	GTG	V	154	GTA	V	S	0.0283019	21	742
SP2	2	VP1	S	5562	T	C	AAT	N	163	AAC	N	S	0.0216509	16	739
SP2	2	VP1	S	5580	C	T	AAC	N	169	AAT	N	S	0.0553936	38	686
SP2	2	VP1	S	5595	T	C	TCT	S	174	TCC	S	S	0.0351438	22	626
SP2	2	VP1	S	5706	C	T	GAC	D	211	GAT	D	S	0.219251	41	187
SP2	2	VP1	P1_1	5748	G	A	AAG	K	225	AAA	K	S	0.0864865	16	185
SP2	2	VP1	P1_1	5805	T	C	ATT	I	244	ATC	I	S	0.350877	80	228
SP2	2	VP1	P1_1	5809	T	C	TTG	L	246	CTG	L	S	0.152838	35	229
SP2	2	VP1	P1_1	5811	G	A	TTG	L	246	TTA	L	S	0.199153	47	236
SP2	2	VP1	P1_1	5814	G	A	GAG	E	247	GAA	E	S	0.0526316	12	228
SP2	2	VP1	P2	5953	G	A	GCG	A	294	ACG	T	NS	0.208791	19	91
SP2	2	VP1	P2	5955	G	A	GCG	A	294	GCA	A	S	0.0515464	5	97
SP2	2	VP1	P2	5958	T	C	AGT	S	295	AGC	S	S	0.0568182	5	88
SP2	2	VP1	P2	6092	A	T	CAA	Q	340	CTA	L	NS	0.115108	16	139
SP2	2	VP1	P2	6095	A	G	GAT	D	341	GGT	G	NS	0.134752	19	141
SP2	2	VP1	P2	6103	A	G	ACC	T	344	GCC	A	NS	0.0333333	5	150
SP2	2	VP1	P2	6191	A	G	AAT	N	373	AGT	S	NS	0.0361991	8	221
SP2	2	VP1	P2	6193	A	G	AAC	N	374	GAC	D	NS	0.480769	100	208
SP2	2	VP1	P2	6202	C	T	CCT	P	377	TCT	S	NS	0.0552486	10	181
SP2	2	VP1	P2	6204	T	C	CCT	P	377	CCC	P	S	0.175141	31	177
SP2	2	VP1	P2	6206	A	G	CAT	H	378	CGT	R	NS	0.0543478	10	184
SP2	2	VP1	P2	6211	A	G	AGC	S	380	GGC	G	NS	0.0613208	13	212
SP2	2	VP1	P2	6216	A	G	ACA	T	381	ACG	T	S	0.04	8	200
SP2	2	VP1	P2	6222	T	C	TTT	F	383	TTC	F	S	0.0528634	12	227
SP2	2	VP1	P2	6243	G	A	CAG	Q	390	CAA	Q	S	0.110092	24	218
SP2	2	VP1	P2	6285	C	T	CTC	L	404	CTT	L	S	0.0285714	5	175
SP2	2	VP1	P2	6318	A	G	GTA	V	415	GTG	V	S	0.0727273	12	165
SP2	2	VP1	P1_2	6339	C	T	GCC	A	422	GCT	A	S	0.133929	15	112
SP2	2	VP1	P1_2	6351	G	A	CCG	P	426	CCA	P	S	0.238095	30	126
SP2	2	VP1	P1_2	6363	T	C	CTT	L	430	CTC	L	S	0.0451613	7	155
SP2	2	VP1	P1_2	6396	C	T	AGC	S	441	AGT	S	S	0.101351	15	148
SP2	2	VP1	P1_2	6456	C	T	TAC	Y	461	TAT	Y	S	0.0309278	6	194
SP2	2	VP1	P1_2	6513	C	T	GAC	D	480	GAT	D	S	0.0543478	20	368
SP2	2	VP1	P1_2	6537	C	T	TGC	C	488	TGT	C	S	0.10585	38	359
SP2	2	VP1	P1_2	6618	G	A	AGG	R	515	AGA	R	S	0.1	7	70
SP2	3	VP2		6705	C	T	CTC	L	5	TTC	F	NS	0.222222	26	117
SP2	3	VP2		6735	A	G	AGC	S	15	GGC	G	NS	0.0662651	11	166
SP2	3	VP2		6752	C	T	TCC	S	20	TCT	S	S	0.323171	53	164
SP2	3	VP2		6803	T	C	AAT	N	37	AAC	N	S	0.130435	45	345
SP2	3	VP2		6812	A	G	GAA	E	40	GAG	E	S	0.0931507	34	365
SP2	3	VP2		6845	T	C	AAT	N	51	AAC	N	S	0.0592992	22	371
SP2	3	VP2		6931	A	G	AAG	K	80	AGG	R	NS	0.171617	52	303
SP2	3	VP2		6950	C	A	CTC	L	86	CTA	L	S	0.163009	52	319
SP2	3	VP2		6954	G	C	GAA	E	88	CAA	Q	NS	0.155963	51	327
SP2	3	VP2		7010	T	C	ACT	T	106	ACC	T	S	0.232558	60	258
SP2	3	VP2		7022	C	T	GAC	D	110	GAT	D	S	0.0298507	8	268
SP2	3	VP2		7058	G	A	AGG	R	122	AGA	R	S	0.0734463	13	177
SP2	3	VP2		7082	C	T	CGC	R	130	CGT	R	S	0.339806	35	103
SP2	3	VP2		7111	T	C	CTA	L	140	CCA	P	NS	0.0705882	6	85
SP2	3	VP2		7172	C	T	TCC	S	160	TCT	S	S	0.3125	10	32
SP2	3	VP2		7177	T	C	GTT	V	162	GCT	A	NS	0.1875	6	32
SP2	3	VP2		7197	C	T	CAT	H	169	TAT	Y	NS	0.346154	9	26
SP2	3	VP2		7252	A	G	AAT	N	187	AGT	S	NS	0.272727	9	33
SP2	3	VP2		7270	C	T	TCA	S	193	TTA	L	NS	0.285714	8	28
SP2	3	VP2		7275	G	A	GCA	A	195	ACA	T	NS	0.214286	6	28
SP2	3	VP2		7276	C	T	GCA	A	195	GTA	V	NS	0.307692	8	26
SP2	3	VP2		7410	G	A	GAT	D	240	AAT	N	NS	0.26087	6	23

## Sheet: SP1_subset,F0.02,C5
Sample	ORF	GENE	Domain	Nucleotide position	Reference nucleotide	Alternate nucleotide	Reference codon	Reference aminoacid	Aminoacid position	Alternate codon	Alternate aminoacid	SNV type	Frequency	Alternate count	Read depth
SP1_subset	1	p37		206	C	T	CCC	P	71	CCT	P	S	0.263158	5	19
SP1_subset	1	p37		464	T	C	GCT	A	157	GCC	A	S	0.0708661	9	127
SP1_subset	1	p37		474	T	C	TTC	F	161	CTC	L	NS	0.104	13	125
SP1_subset	1	p37		797	G	A	AGG	R	268	AGA	R	S	0.0454545	6	132
SP1_subset	1	p37		836	C	T	AAC	N	281	AAT	N	S	0.0550459	6	109
SP1_subset	1	p37		890	C	T	TCC	S	299	TCT	S	S	0.262295	16	61
SP1_subset	1	NTPase		1346	A	G	AAA	K	451	AAG	K	S	0.0531915	10	188
SP1_subset	1	NTPase		1514	A	G	GAA	E	507	GAG	E	S	0.0658683	22	334
SP1_subset	1	NTPase		1910	A	G	GCA	A	639	GCG	A	S	0.0304878	5	164
SP1_subset	1	p20		2402	G	A	AGG	R	803	AGA	R	S	0.181818	24	132
SP1_subset	1	p20		2420	T	C	GTT	V	809	GTC	V	S	0.0529801	8	151
SP1_subset	1	p20		2529	A	G	AAC	N	846	GAC	D	NS	0.148734	47	316
SP1_subset	1	VPg		2765	C	T	GAC	D	924	GAT	D	S	0.03125	6	192
SP1_subset	1	3CLPro		3029	C	T	AGC	S	1012	AGT	S	S	0.0248756	5	201
SP1_subset	1	3CLPro		3560	A	G	GAA	E	1189	GAG	E	S	0.0833333	11	132
SP1_subset	1	RdRp		3683	C	T	TAC	Y	1230	TAT	Y	S	0.0571429	8	140
SP1_subset	1	RdRp		3851	A	G	ACA	T	1286	ACG	T	S	0.363636	40	110
SP1_subset	1	RdRp		4220	C	T	AAC	N	1409	AAT	N	S	0.434783	20	46
SP1_subset	1	RdRp		4253	A	G	AAA	K	1420	AAG	K	S	0.469388	23	49
SP1_subset	1	RdRp		4439	G	A	TCG	S	1482	TCA	S	S	0.0287081	6	209
SP1_subset	1	RdRp		4463	G	A	GGG	G	1490	GGA	G	S	0.0438247	11	251
SP1_subset	1	RdRp		4466	G	A	GTG	V	1491	GTA	V	S	0.027668	7	253
SP1_subset	1	RdRp		4917	A	G	ACA	T	1642	GCA	A	NS	0.236842	9	38
SP1_subset	2	VP1	S	5580	C	T	AAC	N	169	AAT	N	S	0.0208333	5	240
SP1_subset	2	VP1	P1_1	5748	G	A	AAG	K	225	AAA	K	S	0.0338983	6	177
SP1_subset	2	VP1	P2	6048	C	T	GAC	D	325	GAT	D	S	0.0869565	12	138
SP1_subset	2	VP1	P2	6193	G	A	GAC	D	374	AAC	N	NS	0.263682	53	201
SP1_subset	2	VP1	P2	6198	T	C	CTT	L	375	CTC	L	S	0.0485437	10	206
SP1_subset	2	VP1	P2	6222	T	C	TTT	F	383	TTC	F	S	0.0578035	10	173
SP1_subset	2	VP1	P2	6281	C	T	GCG	A	403	GTG	V	NS	0.338462	44	130
SP1_subset	2	VP1	P1_2	6450	C	T	CAC	H	459	CAT	H	S	0.0268817	5	186
SP1_subset	2	VP1	P1_2	6543	C	T	CTC	L	490	CTT	L	S	0.0289017	5	173
SP1_subset	3	VP2		7137	C	T	CCT	P	149	TCT	S	NS	0.148148	8	54
SP1_subset	3	VP2		7141	T	C	ATC	I	150	AAC	N	NS	0.111111	6	54
SP1_subset	3	VP2		7167	T	C	TCT	S	159	CCT	P	NS	0.367347	18	49
SP1_subset	3	VP2		7252	A	G	AAT	N	187	AGT	S	NS	0.195122	8	41
